# Supplementary material for: The DDR1 Tyrosine Kinase Promotes Th17 Cell Migration in Three-Dimensional Collagen and into the Joints During Inflammatory Arthritis
Source: Int J Mol Sci. 2026 Jul 6;27(13):6043. doi: 10.3390/ijms27136043 (PMC13360736; doi:10.3390/ijms27136043)
Supplement: Supplementary file 1 [file ijms-27-06043-s001.zip]

Archive with 1 entries (1 files):
- ijms-4362459-supplementary.pdf
